# Supplementary material for: Polymeric Nanoparticles Active against Dual-Species Bacterial Biofilms
Source: Molecules. 2021 Aug 16;26(16):4958. doi: 10.3390/molecules26164958 (PMC8399783; doi:10.3390/molecules26164958)
Supplement: Supplementary file 1 [file molecules-26-04958-s001.zip]

Archive with 1 entries (1 files):
- molecules-1299780-supplementary.pdf
